# Supplementary material for: Exome sequencing implicates a novel heterozygous missense variant in DSTYK in autosomal dominant lower urinary tract dysfunction and mild hereditary spastic paraparesis
Source: Mol Cell Pediatr. 2021 Oct 4;8:13. doi: 10.1186/s40348-021-00122-y (PMC8490499; doi:10.1186/s40348-021-00122-y)
Supplement: Supplementary file 2 — Additional file 2. [file 40348_2021_122_MOESM2_ESM.xlsx]

## Sheet: Tabelle1
Known HSP genes
Gene	Mode of inheritance
ALDH18A1	AR
AMPD2	AR
AP4B1	AR
AP4E1	AR
AP4M1	AR
AP4S1	AR
AP5Z1	AR
ARL6IP1	AR
ARSI	AR
ATL1	AD
ATP13A	AR
B4GALNT1	AR
BSCL2	AD
C10orf12	AR
C19ORF65R	AR
CAPN1	AR
CPT1C	AD
CYP2U1	AR
CYP7B1	AR
DDH2	AR
DDHD1	AR
DSTYK	AR
ENTPD1	AR
ERLIN1	AR
ERLIN2	AR
FA2H	AR
FARS2	AR
FLRT1	AR
GBA2	AR
GJC2	AR
HSPD1	AD
IBA57	AR
KIF1A	AR
KIF1C	AR
KIF5A	AD
L1CAM	XL
MAG	AR
MARS1	AR
NIPA1	AD
NT5C2	AR
NT5C2	AR
PGAP1	AR
PLP1	XL
PNPLA6	AR
RAB3GAP2	AR
REEP1	AD
REEP2	AR
RTN2	AD
SLC16A2	XL
SLC33A1	AD
SPART	AR
SPAST	AD
SPG11	AR
SPG21	AR
SPG34	XL
SPG36	AD
SPG37	AD
SPG38	AD
SPG7	AR
TECPR2	AR
TFG	AR
UBAP1	AD
UCHL1	AR
USP8	AR
VPS37A	AR
WASHC5	AD
WDR48	AR
ZFR	AR
ZFYVE26	AR
ZFYVE27	AD
Abbreviations: AR, autosomal recessive; AD, autosomal dominant; XL, X-linked
