# Supplementary material for: Exome sequencing implicates a novel heterozygous missense variant in DSTYK in autosomal dominant lower urinary tract dysfunction and mild hereditary spastic paraparesis
Source: Mol Cell Pediatr. 2021 Oct 4;8:13. doi: 10.1186/s40348-021-00122-y (PMC8490499; doi:10.1186/s40348-021-00122-y)
Supplement: Supplementary file 4 — Additional file 4. [file 40348_2021_122_MOESM4_ESM.xlsx]

## Sheet: Tabelle1
Paper	MutcDNA	MutProt	inheritance	Consequence	CAKUT phenotype	Epilepsy	mental retardation	additional phenotype	comment
Sanna-Cherchi et al. 2013	c.654+1G>A	p.V210_Q218del	het	splice	renal hypodysplasia / ureteropelvic junction obstruction / vesicoureteral reflux / solitary kidney	in three family members (all with ureteropelvic junction obstruction, renal hypodysplasia and early ESRD), developed during thrid decade of life			seven family members affected (in three generations), incomplete penetrance suggested
Sanna-Cherchi et al. 2013	c.24G>A	p.W8X	het	truncating	ureteropelvic junction obstruction			hemangioma, ataxia (resolved), hearing loss
Sanna-Cherchi et al. 2013	c.655–3 C>T		het	splice	ureteropelvic junction obstruction, obstructive uropathy			hypercalciuria	two siblings
Sanna-Cherchi et al. 2013	c.86G>A	p.R29Q	het	missense	ureteropelvic junction obstruction, renal hypodysplasia			one with congenital adrenal hyperplasia	three not related children
Sanna-Cherchi et al. 2013	c.599A>G	p.D200G	het	missense	ureteropelvic junction obstruction			hearing loss
Sanna-Cherchi et al. 2013	c.2528 C>T	p.S843L	het	missense	congenital hydronephrosis			Factor VII deficiency and hypercalciuria
Wu H. et al. 2017	c.1532A>G	p.H511R	het	missense	unilateral renal agenesis			one with polycystic ovary disease	two not related patients
Boissel et al. 2017	c.2125C>T	p.R709X	het	truncating	none			tetralogy of fallot, esophageal atresia	it remains unclear, if the mutation explains the phenotype; nonsense mediated decay suggested
Paper	MutcDNA	MutProt	inheritance	Consequence	HSP23 phenotype	Epilepsy	mental retardation	additional phenotype	comment
Lee et al. 2017	4kb deletion (chr1:205145663–205149750) + insertion of an intervening 20bp sequence from downstream the original stopp codon	missing exon 12, 13 and 3'UTR	hom	deletion + insertion	spastic paraparesis, vitiligo, premature hair greying	in one brother: convulsion after a high grade fever		horseshoe kidney in one brother, bilateral hip dislocation, mild neutropenia, generalized hypotonia, ankle joint contractures	two sons and two of their female cousins from related parents
Lee et al. 2017	4kb deletion (chr1:205145663–205149750)	missing exon 12, 13 and 3'UTR	hom	deletion	spastic paraparesis, vitiligo, premature hair greying, lentigines, bilateral Babinski's positive			Hyperactive tendon reflexes, bilateral flexion contracture in toes	two daughters from related parents
Lee et al. 2017 + Mukamel et al. 1985	4kb deletion (chr1:205145663–205149750)	missing exon 12, 13 and 3'UTR	hom	deletion	spastic paraparesis, vitiligo, premature hair greying, lentigines		learning diasability	distinct facial apperance, muscle wasting, ventricular septal defect, scoliosis	two sons and two daughters of related parents
